# Supplementary material for: Integrative Analyses of Mitophagy-Related Genes and Mechanisms Associated with Type 2 Diabetes in Muscle Tissue
Source: Curr Issues Mol Biol. 2024 Sep 18;46(9):10411–29. doi: 10.3390/cimb46090619 (PMC11430763; doi:10.3390/cimb46090619)
Supplement: Supplementary file 1 [file cimb-46-00619-s001.zip]

Archive with 1 entries (1 files):
- cimb-3148247-supplementary.pdf
